# Supplementary material for: Asymmetries of Left and Right Adrenal Glands in Neural Innervation and Glucocorticoids Production
Source: Int J Mol Sci. 2023 Dec 14;24(24):17456. doi: 10.3390/ijms242417456 (PMC10743655; doi:10.3390/ijms242417456)
Supplement: Supplementary file 1 [file ijms-24-17456-s001.zip]

Archive with 2 entries (2 files):
- Supplementary Table S1_Significantly enriched GO terms related to nervous system development.xlsx
- Supplementary231115.pdf
