# Supplementary material for: Asymmetries of Left and Right Adrenal Glands in Neural Innervation and Glucocorticoids Production
Source: Int J Mol Sci. 2023 Dec 14;24(24):17456. doi: 10.3390/ijms242417456 (PMC10743655; doi:10.3390/ijms242417456)
Supplement: Supplementary file 1 [file ijms-24-17456-s001.zip › Supplementary Table S1_Significantly enriched GO terms related to nervous system development.xlsx]

## Sheet: fdr<0.05 level>5
Supplemetary Table S1. Significantly enriched GO terms related to nervous system development.
GO id	description	level	pvalue	fdr	Input
GO:0007399	nervous system development	Level-5	1.05025e-07	5.8079e-05	2610301B20Rik|Aatk|Abl1|Ace|Ache|Acsl4|Actl6a|Acvr1c|Adcy1|Adcy6|Adgrg1|Adgrl1|Adra2c|Agt|Akt2|Anks1|Apba1|Aplp1|Apoa1|Apob|Apoe|Arhgap33|Arhgdia|Arid1a|Arnt2|Arsa|Aspm|Astn1|Atf5|Atic|Atp7a|Atp8a2|B2m|B4galt2|Bag1|Bag6|Bbs4|Bche|Bex2|Bin1|Bloc1s1|Bloc1s6|Bmi1|Bmp6|Bmpr2|Brsk2|Btd|C1qb|C1s1|Calr|Camk2b|Cast|Ccdc66|Ccdc88a|Ccl5|Ccr2|Cd44|Cdh11|Cdh22|Cdkn1c|Cebpb|Celsr1|Celsr2|Celsr3|Cend1|Cers1|Ch…
GO:0048699	generation of neurons	Level-6	7.38257e-05	0.00532508	2610301B20Rik|Aatk|Abl1|Ace|Ache|Acsl4|Adcy1|Adcy6|Adgrg1|Adra2c|Agt|Anks1|Apoa1|Apoe|Arhgap33|Arhgdia|Aspm|Astn1|Atf5|Atp7a|Atp8a2|B2m|Bag1|Bbs4|Bche|Bex2|Bin1|Bloc1s1|Bloc1s6|Bmp6|Bmpr2|Brsk2|Calr|Camk2b|Ccdc66|Ccdc88a|Ccl5|Ccr2|Cd44|Cdh11|Cdkn1c|Cebpb|Celsr1|Celsr2|Celsr3|Cend1|Chd5|Chrdl1|Chrna3|Cit|Cln8|Clu|Cnr1|Cntnap1|Col3a1|Creb3l2|Crtc1|Cxcr4|Dab2|Dagla|Dbn1|Dbndd2|Dcc|Ddit4|Dlg4|Dlg5|Ds…
GO:0022008	neurogenesis	Level-5	8.74092e-05	0.00587886	2610301B20Rik|Aatk|Abl1|Ace|Ache|Acsl4|Adcy1|Adcy6|Adgrg1|Adra2c|Agt|Akt2|Anks1|Apoa1|Apoe|Arhgap33|Arhgdia|Aspm|Astn1|Atf5|Atp7a|Atp8a2|B2m|Bag1|Bbs4|Bche|Bex2|Bin1|Bloc1s1|Bloc1s6|Bmp6|Bmpr2|Brsk2|C1s1|Calr|Camk2b|Ccdc66|Ccdc88a|Ccl5|Ccr2|Cd44|Cdh11|Cdkn1c|Cebpb|Celsr1|Celsr2|Celsr3|Cend1|Chd5|Chrdl1|Chrna3|Cit|Cln8|Clu|Cnr1|Cntnap1|Col3a1|Creb3l2|Crtc1|Csk|Cxcr4|Dab2|Dagla|Dbi|Dbn1|Dbndd2|Dcc|…
GO:0051960	regulation of nervous system development	Level-6	0.00108509	0.0315819	Aatk|Abl1|Ace|Ache|Adcy6|Adgre5|Adgrg1|Adgrl1|Adra2c|Agt|Apoe|Arhgap33|Arhgdia|Arhgef15|Aspm|Atf5|Atp8a2|B2m|Bag1|Bex2|Bin1|Bmp6|Bmpr2|Brsk2|Calr|Camk2b|Ccdc88a|Ccl5|Ccr2|Celsr1|Cend1|Chrna3|Cit|Clstn3|Cnr1|Col3a1|Cpe|Creb3l2|Crtc1|Cxcr4|Dab2|Dbn1|Dcc|Dlg4|Dlg5|Dvl3|Efemp1|Egf|Ehd1|Emx1|Epha7|Eya1|Fat3|Fgfr1|Flrt1|Fmr1|Gata2|Gata3|Gdpd5|Gm13547|Gm38702|Gm5784|Gper1|H2-K1|H2-Q4|Hes1|Hgf|Hmg20b|Hsp…
GO:0031175	neuron projection development	Level-7	0.00111286	0.0322018	Abl1|Acsl4|Adcy1|Apoa1|Apoe|Atp7a|Atp8a2|Bbs4|Bloc1s1|Bloc1s6|Brsk2|Cd44|Cdh11|Celsr2|Celsr3|Cit|Clu|Cnr1|Cntnap1|Cxcr4|Dbndd2|Dcc|Dlg4|Dscaml1|Efhd1|Efnb1|Ehd1|Emx1|Epha7|Etv1|Fgfr1|Flrt1|Fmr1|Gata3|Gdpd5|Git1|Gnao1|Grb2|Hes1|Igsf9|Jade2|Jak2|Jam3|Kif20b|Kif3a|Kif5b|Lingo1|Llgl1|Lrfn3|Lrfn4|Lrrn2|Lst1|Lyn|Map1s|Mapk3|Mark2|Mef2a|Megf8|Mink1|Mmp2|Nectin1|Nefl|Ngfr|Nptx1|Nptxr|Nr4a3|Nrn1|Ntn3|Ntrk…
GO:0010975	regulation of neuron projection development	Level-8	0.00135084	0.0369402	Aatk|Abl1|Ache|Adcy6|Agt|Apoe|Arhgap33|Arhgdia|Atp8a2|B2m|Bmpr2|Brsk2|Camk2b|Ccdc88a|Chrna3|Cit|Cnr1|Creb3l2|Crtc1|Cxcr4|Dab2|Dbn1|Dcc|Dlg4|Dlg5|Dvl3|Efemp1|Ehd1|Epha7|Fat3|Fgfr1|Fmr1|Gata3|Gm13547|Gm38702|Gm5784|H2-K1|H2-Q4|Hes1|Hgf|Hspb1|Ifrd1|Limk1|Lingo1|Lrp1|Lyn|Lzts3|Mark2|Mbp|Mef2c|Megf8|Mt3|Nck1|Nedd4l|Nefl|Neurl1a|Ngfr|Nlgn2|Nme1|Nme2|Nrg1|Nsmf|Ntrk1|Olfm1|Pacsin1|Pafah1b1|Pak3|Palm|Pica…
GO:0030182	neuron differentiation	Level-5	0.00162729	0.0411117	2610301B20Rik|Abl1|Acsl4|Adcy1|Anks1|Apoa1|Apoe|Atf5|Atp7a|Atp8a2|Bag1|Bbs4|Bloc1s1|Bloc1s6|Brsk2|Ccdc66|Cd44|Cdh11|Cdkn1c|Cebpb|Celsr2|Celsr3|Cend1|Chd5|Chrdl1|Cit|Cln8|Clu|Cnr1|Cntnap1|Cxcr4|Dbndd2|Dcc|Ddit4|Dlg4|Dscaml1|Dvl3|Edn3|Efhd1|Efnb1|Ehd1|Ehmt2|Emx1|Epha7|Ercc3|Etv1|Eya1|Fgfr1|Flrt1|Fmr1|Gata2|Gata3|Gdpd5|Git1|Gldn|Gnao1|Grb2|Hand2|Hdac7|Hes1|Hipk2|Hoxc8|Hoxd9|Hspa1b|Id2|Igsf9|Jade2|Ja…
GO:0050767	regulation of neurogenesis	Level-7	0.00223263	0.0478957	Aatk|Abl1|Ace|Ache|Adcy6|Adgrg1|Adra2c|Agt|Apoe|Arhgap33|Arhgdia|Aspm|Atf5|Atp8a2|B2m|Bag1|Bex2|Bin1|Bmp6|Bmpr2|Brsk2|Calr|Camk2b|Ccdc88a|Ccl5|Ccr2|Chrna3|Cit|Cnr1|Col3a1|Creb3l2|Crtc1|Cxcr4|Dab2|Dbn1|Dcc|Dlg4|Dlg5|Dvl3|Efemp1|Ehd1|Emx1|Epha7|Eya1|Fat3|Fgfr1|Fmr1|Gata2|Gata3|Gdpd5|Gm13547|Gm38702|Gm5784|Gper1|H2-K1|H2-Q4|Hes1|Hgf|Hmg20b|Hspa1b|Hspb1|Id2|Ifrd1|Il1b|Jade2|Kdm4c|Kif20b|Limk1|Lingo1|…
